# Supplementary material for: Identification of a binding site for small molecule inhibitors targeting human TRPM4
Source: Nat Commun. 2025 Jan 19;16:833. doi: 10.1038/s41467-025-56131-2 (PMC11743598; doi:10.1038/s41467-025-56131-2)
Supplement: Supplementary file 4 — Source Data [file 41467_2025_56131_MOESM4_ESM.zip]

Archive with 11 entries (10 files):
- Source Data file/
- Source Data file/Ekundayo-Trpm4-Main_21112024_BE[1].docx
- Source Data file/Ekundayo_Trpm4_Source_data[3].docx
- Source Data file/Main figure 2c.xlsx
- Source Data file/Main figure 3e.xlsx
- Source Data file/Main figure 4b.xlsx
- Source Data file/Main figure 5a.xlsx
- Source Data file/Main figure 5g.xlsx
- Source Data file/Supp figure 10b.xlsx
- Source Data file/Supp figure 13a.xlsx
- Source Data file/Supp figure 13b.xlsx
