# Supplementary material for: Identification of a binding site for small molecule inhibitors targeting human TRPM4
Source: Nat Commun. 2025 Jan 19;16:833. doi: 10.1038/s41467-025-56131-2 (PMC11743598; doi:10.1038/s41467-025-56131-2)
Supplement: Supplementary file 4 — Source Data [file 41467_2025_56131_MOESM4_ESM.zip › Source Data file/Main figure 2c.xlsx]

## Sheet: Main figure 2c
	NBA
Concentrations (uM)	0.01	0.05	0.1	0.5	1	5	10	50
Percentage of inhibition (%)	1.5	15.63	45.45	80.63	99.8513	98.56	94.1852	99.08
	5.3	11.63	41.996	78.12	99.8451	96.5	97.7903	98.78
	0.6	10.86	48.36	73.95	93.9377	94.5	91.0233	98.02
	-0.5	9.23	53.56	78.65	91.4789	99.5	99.0988	96.86
	1	12.54	42.9	81.65	94.2629	97.5	99.8513	99.05
	0.89	9.27	39.5	79.68	99.4	99.6	99.8451	99.85
					98.9399
Av	1.465	11.5267	45.2943	78.78	96.8166	97.6933	96.9657	98.6067
SD	1.99323	2.39527	5.05826	2.69261	3.48482	1.96516	3.60252	1.03842
n	6	6	6	6	7	6	6	6
SE	0.813731	0.977864	2.06503	1.09925	1.31714	0.802275	1.47072	0.423931
	IBA
Concentrations (uM)	0.01	0.05	0.1	0.5	1	5	10	50
Percentage of inhibition (%)		4.89935		66.3551		91.2857
		11.7391		68.4354		97.5273
		34.8101		95.533		68.4211
		22.87		77.7778		94.9398
		9.82659		95.3529
				73.2759
				87.7863
Av		16.829		80.6452		88.0435
SD		12.0112		12.2799		13.3298
n		5		7		4
SE		5.37155		4.64136		6.66492
