# Supplementary material for: Identification of a binding site for small molecule inhibitors targeting human TRPM4
Source: Nat Commun. 2025 Jan 19;16:833. doi: 10.1038/s41467-025-56131-2 (PMC11743598; doi:10.1038/s41467-025-56131-2)
Supplement: Supplementary file 4 — Source Data [file 41467_2025_56131_MOESM4_ESM.zip › Source Data file/Main figure 3e.xlsx]

## Sheet: Main figure 3e
	Normalized calcium activated HsTRPM4 current (%)
	empty	WT	S863A	V901W	V904W	H908A	S924A	K925A	Y1057A	Q1061A	R1064A	R1064G	R1064S	SA/SA
	8.27922	58.4416	98.0844	56.8831	13.7338	133.588	282.468	43.9286	4.68506	7.11039	54.5455	93.5065	30.7792	48.7987
	3.21429	155.844	87.0779	57.0779	4.75325	35.0162	107.143	50.1623	6.13636	6.52597	75.974	60.9351	24.7403	33.2143
	4.44448	165.584	93.1169	56.6883	3.75	17.0649	428.571	21.4286	8.76623	5.64935	46.7532	76.8506	16.2662	23.474
	3.56104	29.2208	86.9805	35.3766	10.8799	41.4351	185.065	44.1487	4.38312	7.01299	64.5974	87.1393	13.0519	59.4156
	5.22662	68.1818	109.45	25.8019	9.38961	48.1714	185.065	50.2821	5.48377	6.52597	70.4805	100.028	23.961	57.0779
	2.49935	24.3506	96.3925	38.961	56.8344	48.8211	38.961	38.3338	6.06818	5.45455	46.7776	64.2078	12.3701	59.9026
		185.065			16.7045	38.8256	370.13	29.0893	6.52597		49.7338		10.3247
		58.4416					43.8312
		155.844					97.4026
		97.4026					20.4545
		92.5325					25.3247
		97.4026
		63.3117
		97.4026
		150.974
n	6	15	6	6	7	7	11	7	7	6	7	6	7	6
m	4.5375	100	95.1838	45.1315	16.5779	51.846	162.22	39.6248	6.00696	6.37987	58.4089	80.4445	18.7848	46.9805
sem	0.843454	13.2726	3.41896	5.54148	6.93028	14.2053	43.165	4.10393	0.546884	0.280896	4.50894	6.4707	2.91979	6.24216
