# Supplementary material for: Identification of a binding site for small molecule inhibitors targeting human TRPM4
Source: Nat Commun. 2025 Jan 19;16:833. doi: 10.1038/s41467-025-56131-2 (PMC11743598; doi:10.1038/s41467-025-56131-2)
Supplement: Supplementary file 4 — Source Data [file 41467_2025_56131_MOESM4_ESM.zip › Source Data file/Main figure 4b.xlsx]

## Sheet: Main figure 4b
	HsTRPM4 WT+Vehicle
Concentrations (uM)	0	50	100	300	500	1000	5000
Percentage of activation (%)	0	1	6	16	29	74	83
	0	1	5	11	24	67	88
	0	1	5	15	19	57	86
	0	1	5	12	24	48	108
	0	3	6	15	28	55	119
		2	6	12	26	62	103
		1	4	16	28	60	113
			4	13
				17
				14
Av	0	1.42857	5.125	14.1	25.4286	60.4286	100
SD	0	0.786796	0.834523	2.02485	3.45722	8.42332	14.3295
n	5	7	8	10	7	7	7
SE	0	0.297381	0.295048	0.640312	1.30671	3.18372	5.41603
	HsTRPM4 S863A/S924A
Concentrations (uM)	0	50	100	300	500	1000	5000
Percentage of activation (%)	0	13	17	45	60	86	96
	0	10	12	46	65	69	145
	0	9	14	35	44	67	147
	0	7	10	39	58	57	95
	0	11	14	33	46	52	77
	0	11	13	33	44	73	87
			15	31	43	58	74
				29	39		81
				38	49
				44
Av	0	10.1667	13.5714	37.3	49.7778	66	100.25
SD	0	2.04124	2.22539	6.0928	8.99691	11.547	29.3002
n	6	6	7	10	9	7	8
SE	0	0.833333	0.84112	1.92671	2.99897	4.36436	10.3592
	HsTRPM4 WT+NBA 200nM
Concentrations (uM)	0	50	100	300	500	1000	5000
Percentage of activation (%)	0	6	17	26	65	87	96
	0	5	10	18	61	98	112
	0	2	8	13	57	79	82
	0	5	7	32	55	69	96
	0	5	7	31	53	100	103
	0	4	7	32	61	105	111
Av	0	4.5	9.33333	25.3333	58.6667	89.6667	100
SD	0	1.3784	3.93277	8.09115	4.4572	13.8516	11.225
n	6	6	6	6	6	6	6
SE	0	0.562731	1.60555	3.3032	1.81965	5.65489	4.58258
