# Supplementary material for: Identification of a binding site for small molecule inhibitors targeting human TRPM4
Source: Nat Commun. 2025 Jan 19;16:833. doi: 10.1038/s41467-025-56131-2 (PMC11743598; doi:10.1038/s41467-025-56131-2)
Supplement: Supplementary file 4 — Source Data [file 41467_2025_56131_MOESM4_ESM.zip › Source Data file/Main figure 5a.xlsx]

## Sheet: Main figure 5a
	HsTRPM4 WT
Concentrations (uM)	0.01	0.05	0.1	0.5	1	5	10	50
Percentage of inhibition (%)	1.5	15.63	45.45	80.63	99.8513	98.56	94.1852	99.08
	5.3	11.63	41.996	78.12	99.8451	96.5	97.7903	98.78
	0.6	10.86	48.36	73.95	93.9377	94.5	91.0233	98.02
	-0.5	9.23	53.56	78.65	91.4789	99.5	99.0988	96.86
	1	12.54	42.9	81.65	94.2629	97.5	99.8513	99.05
	0.89	9.27	39.5	79.68	99.4	99.6	99.8451	99.85
					98.9399
Av	1.465	11.5267	45.2943	78.78	96.8166	97.6933	96.9657	98.6067
SD	1.99323	2.39527	5.05826	2.69261	3.48482	1.96516	3.60252	1.03842
n	6	6	6	6	7	6	6	6
SE	0.813731	0.977864	2.06503	1.09925	1.31714	0.802275	1.47072	0.423931
	HsTRPM4 S863A
Concentrations (uM)	0.01	0.05	0.1	0.5	1	5	10	50
Percentage of inhibition (%)	1.2	2	1.8	27	53.6	85.6	91.5	99.8451
	2.3	5.5	5.3	16.5	59.6	80.35	96.3	93.9377
	1.8	0.8	4	22	41.3	79.56	89.9	91.4789
	0.6	1.3	6	13	58.6	75.66	93.1	94.2629
	0.1	4.6	0.8	28	68.5	87.56	94.63	99.4
	-1.3	5.2	2.3	25.63	70	81.56	88.3	98.9399
	6				76
Av	1.52857	3.23333	3.36667	22.0217	61.0857	81.715	92.2883	96.3108
SD	2.29762	2.10016	2.06171	6.08973	11.6388	4.30004	2.98222	3.52474
n	7	6	6	6	7	6	6	6
SE	0.868418	0.857386	0.841691	2.48612	4.39905	1.75548	1.21748	1.43897
	HsTRPM4 V901W
Concentrations (uM)	0.01	0.05	0.1	0.5	1	5	10	50
Percentage of inhibition (%)	-0.4313	0.628931	3.84615	40.2685	55.6667	57.8415	62.931	81.8966
	1.84697	0.277778	4.09357	37.2771	47.1545	54.4885	56.8182	90.9091
	0	0.395257	3.27869	30.2521	59.5789	62.7018	72.8748	87.7737
	1.57093	0.404184	2.62062	21.559	59.8092	63.6693	73.7454	94.7635
	-0.23622	-0.07943	0.201572	17.8688	55.1743	65.0267	68.565	87.8731
	2.29485	0.56101	5.89928	22.0366	64.901	70.2315	75.1185	81.8925
	0.326313	-0.29586	4.10175	45.4545	57.6454	66.3651	84.4083	94.7865
Av	0.767363	0.270267	3.43452	30.6738	57.1329	62.9035	70.6373	88.5564
SD	1.10844	0.339011	1.74464	10.6141	5.46667	5.27974	8.93531	5.36529
n	7	7	7	7	7	7	7	7
SE	0.418951	0.128134	0.659413	4.01176	2.06621	1.99556	3.37723	2.02789
	HsTRPM4 H908A
Concentrations (uM)	0.01	0.05	0.1	0.5	1	5	10	50
Percentage of inhibition (%)	0	0	0.561798	28.5028	67.2052	83.3198	90.0053	98.6737
	-0.04168	0.041649	0.626043	19.1371	77.7444	84.1991	87.5722	97.6119
	0.461894	-0.2331	0.70922	17.2249	52.2193	65.8064	88.2202	98.9515
	0.128041	0.636132	3.4264	34.1837	67.3307	73.473	86.2676	98.2774
	0.650195	0	0.130208	16.366	69.0013	71.9091	93.0594	99.2521
	0.473485	0.190024	0.648703	15.6032	76.8243	83.2006	90.0818	99.0496
Av	0.278656	0.105784	1.01706	21.8363	68.3875	76.9847	89.2011	98.6361
SD	0.287237	0.293156	1.1985	7.67107	9.19817	7.66638	2.3887	0.604807
n	6	6	6	6	6	6	6	6
SE	0.117264	0.11968	0.489286	3.1317	3.75514	3.12979	0.975182	0.246912
	HsTRPM4 S924A
Concentrations (uM)	0.01	0.05	0.1	0.5	1	5	10	50
Percentage of inhibition (%)	0.584795	0.200401	1.00908	26.6389	49.5099	76.2611	96.716	99.1678
	0.138696	0.140845	0.708215	29.1066	31.8946	71.81	97.9829	99.5982
	0.4329	0	12.8261	24.3902	41.7749	66.2261	89.5969	97.9339
	0.366032	0.294334	18.4366	36.1057	61.4849	65.3207	84.5178	96.7456
	0	-0.31646	5.46624	31.4189	59.9106	65.2738	88.4793	96.25
	1.47783	0	8.58586	24.7368	64.1274	73.913	92.1899	98.5075
Av	0.500043	0.0531867	7.83868	28.7329	51.4504	69.8008	91.5805	98.0338
SD	0.52275	0.214385	6.94065	4.49277	12.7498	4.81721	5.12192	1.32734
n	6	6	6	6	6	6	6	6
SE	0.213412	0.0875223	2.83351	1.83417	5.20507	1.96662	2.09101	0.541884
	HsTRPM4 R1064A
Concentrations (uM)	0.01	0.05	0.1	0.5	1	5	10	50
Percentage of inhibition (%)	-0.2193	1.09649	11.4286	15.1448	39.501	43.3333	93.9633	95.8678
	-0.34014	0.343643	10.4895	16.3043	70.9112	72.0379	97.7584	98.9597
	0.462963	0	7.18424	24.2178	55.6664	61.863	99.4608	99.5126
	0.341297	0.273411	3.46981	28.0827	33.0887	43.8499	97.7841	98.4456
	0	-0.05402	7.67568	35.0896	69.1244	70.892	99.0033	98.6441
	0	-0.51813	7.36842	22.3404	72.2222	71.1467	97.7244	98.2051
Av	0.0408033	0.190233	7.93604	23.5299	56.7523	60.5205	97.6157	98.2725
SD	0.311325	0.538402	2.81497	7.46676	17.0389	13.6253	1.93551	1.26216
n	6	6	6	6	6	6	6	6
SE	0.127098	0.219802	1.14921	3.04829	6.95608	5.56251	0.790169	0.515275
	HsTRPM4 R1064G
Concentrations (uM)	0.01	0.05	0.1	0.5	1	5	10	50
Percentage of inhibition (%)	0.826446	1.62602	25.8333	59.6639	75	91.0891	91.4894	91.4894
	1.23457	-0.42735	16.9491	49.537	82.1114	95.509	95.9502	95.6954
	2.6455	2.27273	29.6296	43.4783	79.5154	94.5055	95.3431	95.6962
	0	2.08333	31.6177	65.0794	74.0458	95.3846	95.8678	94.958
	0.510204	-0.51546	45.6989	54.5455	81.0976	92.1687	92.1569	91.3333
	0.96463	2.25807	35.3896	44.1861	80.1105	88.4848	89.5425	94
Av	1.03023	1.21622	30.853	52.7483	78.6468	92.857	93.3916	93.862
SD	0.897607	1.32827	9.6081	8.63329	3.32792	2.78763	2.69981	1.99846
n	6	6	6	6	6	6	6	6
SE	0.366447	0.542264	3.92249	3.52452	1.35862	1.13804	1.10219	0.81587
	HsTRPM4 S863A/S924A
Concentrations (uM)	0.01	0.05	0.1	0.5	1	5	10	50
Percentage of inhibition (%)	0.204638	-0.34247	0.06812	7.72532	26.986	34.8235	62.931	73.2759
	0	0.114548	0.342466	0.459242	30.8772	44.2328	67.6012	87.1404
	0.4329	-0.14451	0.149031	7.83833	24.2691	26.2069	32.5044	83.7645
	-0.10241	0.102564	0.257599	10.0423	26.7803	38.6211	67.1516	87.6777
	0.156556	0.117509	-0.04533	5.82379	42.9382	30.6856	62.0587	88.9962
	-0.08258	0.082667	0.318748	18.3159	36.2817	47.0867	62.7369	93.7561
Av	0.101517	-0.0116153	0.181772	8.36747	31.3554	36.9428	59.164	85.7685
SD	0.204578	0.1906	0.152249	5.85625	7.05544	7.97198	13.2745	6.92573
n	6	6	6	6	6	6	6	6
SE	0.0835188	0.0778122	0.0621554	2.3908	2.88037	3.25455	5.41928	2.82742
