# Supplementary material for: Identification of a binding site for small molecule inhibitors targeting human TRPM4
Source: Nat Commun. 2025 Jan 19;16:833. doi: 10.1038/s41467-025-56131-2 (PMC11743598; doi:10.1038/s41467-025-56131-2)
Supplement: Supplementary file 4 — Source Data [file 41467_2025_56131_MOESM4_ESM.zip › Source Data file/Main figure 5g.xlsx]

## Sheet: Main figure 5g
	HsTRPM4 WT
Concentrations (uM)	0.01	0.05	0.1	0.5	1	5	10	50
Percentage of inhibition (%)	1.5	15.63	45.45	80.63	99.8513	98.56	94.1852	99.08
	5.3	11.63	41.996	78.12	99.8451	96.5	97.7903	98.78
	0.6	10.86	48.36	73.95	93.9377	94.5	91.0233	98.02
	-0.5	9.23	53.56	78.65	91.4789	99.5	99.0988	96.86
	1	12.54	42.9	81.65	94.2629	97.5	99.8513	99.05
	0.89	9.27	39.5	79.68	99.4	99.6	99.8451	99.85
					98.9399
Av	1.465	11.5267	45.2943	78.78	96.8166	97.6933	96.9657	98.6067
SD	1.99323	2.39527	5.05826	2.69261	3.48482	1.96516	3.60252	1.03842
n	6	6	6	6	7	6	6	6
SE	0.813731	0.977864	2.06503	1.09925	1.31714	0.802275	1.47072	0.423931
	HsTRPM4 T677I
Concentrations (uM)	0.01	0.05	0.1	0.5	1	5	10	50
Percentage of inhibition (%)	0.304878	1.0687	38.2126	60	86.2479	95.1973	95.9484	97.7819
	0	0.490196	26.9608	58.8235	94.8898	96.5092	97.9852	98.2628
	0.743889	0.743889	34.5824	67.2026	92.7639	97.3809	98.5866	98.9349
	0.23753	0.23753	38.4422	67.1875	95.7031	95.8506	95.2991	95.7346
	0	0.526316	43.5484	64.4444	92.8571	93.3555	92.7336	92.5373
	0.079618	0.72	40.1284	66.1504	96.5951	97.4125	98.6003	97.9079
Av	0.227653	0.631105	36.9791	63.9681	93.1762	95.951	96.5255	96.8599
SD	0.28218	0.282082	5.70696	3.68858	3.72247	1.5367	2.31945	2.37374
n	6	6	6	6	6	6	6	6
SE	0.115199	0.115159	2.32985	1.50586	1.51969	0.627355	0.94691	0.969076
