# Supplementary material for: Identification of a binding site for small molecule inhibitors targeting human TRPM4
Source: Nat Commun. 2025 Jan 19;16:833. doi: 10.1038/s41467-025-56131-2 (PMC11743598; doi:10.1038/s41467-025-56131-2)
Supplement: Supplementary file 4 — Source Data [file 41467_2025_56131_MOESM4_ESM.zip › Source Data file/Supp figure 10b.xlsx]

## Sheet: Sipp figure 10b
	empty	WT	S863A	V901W	V904W	H908A	S924A	K925A	Y1057A	Q1061A	R1064A	R1064G	R1064S			empty	WT	S863A/S924A
Normalized intensity	0	100	66.5488	42.5228	62.0864	23.4061	15.3493	18.3509	19.5684	8.56903	37.6101	15.2391	22.9138			0.948473	100	89.4333
	0	100	29.0796	106.2	70.7519	82.3698	134.239	81.2386	172.665	53.6451	85.0173	73.4082	109.666			0.100567	100	65.4169
	0	100	35.8422		110.731	187.632	171.099	186.701	129.689	66.1554	119.598	130.511	153.711			1.52397	100	120.203
		100		51.7438
n	3	4	3	3	3	3	3	3	3	3	3	3	3		n	3	3	3
m	0	100	43.8235	66.8223	81.1898	97.8026	106.896	95.4301	107.307	42.7898	80.7419	73.0528	95.4301		m	0.857669	100	91.6843
sem	0	0	11.5291	25.9962	14.981	48.0318	46.9938	49.1137	45.5899	17.4874	23.7643	33.2766	38.4229		sem	0.413401	0	15.8553
