# Supplementary material for: Identification of a binding site for small molecule inhibitors targeting human TRPM4
Source: Nat Commun. 2025 Jan 19;16:833. doi: 10.1038/s41467-025-56131-2 (PMC11743598; doi:10.1038/s41467-025-56131-2)
Supplement: Supplementary file 4 — Source Data [file 41467_2025_56131_MOESM4_ESM.zip › Source Data file/Supp figure 13a.xlsx]

## Sheet: Sipp figure 13a
	HsTRPM4 V904W
Concentrations (uM)	0	50	100	300	500	1000	5000
HsTRPM4 current (pA)	0	18	38	41.5	50	58	99
	0	15	23	75	86	94	152
	0	28	31	25	47	62	107
	0	12	16	49	46	68	123
	0	21	40	48	61	71	160
	0	13	18	38	59	85	106
Av	0	17.8333	27.6667	46.0833	58.1667	73	124.5
SD	0	5.98052	10.2111	16.6085	14.9855	13.8564	25.7585
n	6	6	6	6	6	6	6
SE	0	2.44154	4.16867	6.78038	6.11782	5.65685	10.5159
	HsTRPM4 Y1057A
Concentrations (uM)	0	50	100	300	500	1000	5000
HsTRPM4 current (pA)	0	23	29	38	40	84	89
	0	19	31	30	33	69	70
	0	23	31	36	35	53	52
	0	27	29	40	46	61	69
	0	22	22	30	34	40	43
	0	33	34	42	41	55	56
	0	20	34	34	38	50	51
Av	0	23.8571	30	35.7143	38.1429	58.8571	61.4286
SD	0	4.77593	4.08248	4.68025	4.59814	14.2762	15.5869
n	7	7	7	7	7	7	7
SE	0	1.80513	1.54303	1.76897	1.73793	5.39589	5.89131
	HsTRPM4 Q1061A
Concentrations (uM)	0	50	100	300	500	1000	5000
HsTRPM4 current (pA)	0	35	39	40	90	290	329
	0	15	41	65	130	240	299
	0	21	48	51	89	201	240
	0	38	49	65	101	158	198
	0	19	39	84	89	169	202
	0	21	28	49	87	161	253
Av	0	24.8333	40.6667	59	97.6667	203.167	253.5
SD	0	9.34701	7.60701	15.6333	16.6092	52.7007	52.3173
n	6	6	6	6	6	6	6
SE	0	3.8159	3.10555	6.38227	6.78069	21.515	21.3584
	HsTRPM4 R1064S
Concentrations (uM)	0	50	100	300	500	1000	5000
HsTRPM4 current (pA)	0	19	41	218	251	289	340
	0	43	45	106	196	396	456
	0	38	89	135	189	309	396
	0	21	61	98	205	301	361
	0	40	93	122	201	348	421
	0	33	61	131	186	281	386
Av	0	32.3333	65	135	204.667	320.667	393.333
SD	0	10.1127	21.7624	43.0906	23.788	43.6379	41.5772
n	6	6	6	6	6	6	6
SE	0	4.12849	8.88444	17.5917	9.71139	17.8151	16.9738
	HsTRPM4 S863A/S924A
Concentrations (uM)	0	50	100	300	500	1000	5000
HsTRPM4 current (pA)	0	106	313	501	1225	1640	1826
	0	98	196	341	1152	1859	2117
	0	43	156	241	1076	1498	1549
	0	88	142	610	1046	1309	1822
	0	96	130	586	998	1889	1952
	0	81	140	615	1156	1998	2098
Av	0	85.3333	179.5	482.333	1108.83	1698.83	1894
SD	0	22.447	69.3736	156.979	83.5378	263.47	211.444
n	6	6	6	6	6	6	6
SE	0	9.16394	28.3217	64.0862	34.1042	107.561	86.3215
