# Supplementary material for: Identification of a binding site for small molecule inhibitors targeting human TRPM4
Source: Nat Commun. 2025 Jan 19;16:833. doi: 10.1038/s41467-025-56131-2 (PMC11743598; doi:10.1038/s41467-025-56131-2)
Supplement: Supplementary file 4 — Source Data [file 41467_2025_56131_MOESM4_ESM.zip › Source Data file/Supp figure 13b.xlsx]

## Sheet: Sipp figure 13b
	HsTRPM4 WT+Vehicle
Concentrations (uM)	0	50	100	300	500	1000	5000
HsTRPM4 current (pA)	0	39	187	509	950	2398	2699
	0	37	149	349	790	2165	2856
	0	48	156	480	614	1854	2790
	0	30	176	380	773	1551	3490
	0	98	199	497	913	1798	3869
	0	51	210	394	838	2016	3345
		43	135	529	918	1956	3655
			145	427
				553
				439
Av	0	49.4286	169.625	455.7	828	1962.57	3243.43
SD	0	22.5304	27.391	68.3147	115.884	271.335	462.592
n	6	7	8	10	7	7	7
SE	0	8.51569	9.68419	21.603	43.7999	102.555	174.843
	HsTRPM4 WT+NBA 200nM
Concentrations (uM)	0	50	100	300	500	1000	5000
HsTRPM4 current (pA)	0	53	70	186	250	358	400
	0	40	50	193	270	288	604
	0	36	57	147	185	278	611.6
	0	30	42	161	242	239	397
	0	48	59	139	190	215	320
	0	45	56	138	183	304	362
			63	130	179	243	307
				120	161		338
				159	206
				184
Av	0	42	56.7143	155.7	207.333	275	417.45
SD	0	8.3666	8.97616	25.2809	37.5699	48.0069	122.066
n	6	6	7	10	9	7	8
SE	0	3.41565	3.39267	7.99451	12.5233	18.1449	43.1568
